# Supplementary material for: Identification of Autophagy-Related Genes in the Potato Psyllid, Bactericera cockerelli and Their Expression Profile in Response to ‘Candidatus Liberibacter Solanacearum’ in the Gut
Source: Insects. 2021 Nov 30;12(12):1073. doi: 10.3390/insects12121073 (PMC8708441; doi:10.3390/insects12121073)
Supplement: Supplementary file 1 [file insects-12-01073-s001.zip]

Archive with 1 entries (1 files):
- insects-1450756-supplementary.pdf
